# Supplementary material for: Genotype-by-Environment Interaction in Red Tilapia (Oreochromis spp.): Implications for Genetic Parameters and Trait Performance
Source: Genes (Basel). 2025 Aug 18;16(8):966. doi: 10.3390/genes16080966 (PMC12385727; doi:10.3390/genes16080966)
Supplement: Supplementary file 1 [file genes-16-00966-s001.zip]

Archive with 1 entries (1 files):
- genes-3790643-supplementary.pdf
